# Supplementary material for: Diversity and Dynamics of Bacterial Communities in the Digestive and Excretory Systems across the Life Cycle of Leafhopper, Recilia dorsalis
Source: Insects. 2023 Jun 12;14(6):545. doi: 10.3390/insects14060545 (PMC10299453; doi:10.3390/insects14060545)
Supplement: Supplementary file 1 [file insects-14-00545-s001.zip]

Archive with 7 entries (6 files):
- insects-2394396-supplementary/
- insects-2394396-supplementary/Supplementary Figures.pdf
- insects-2394396-supplementary/Table S1.xlsx
- insects-2394396-supplementary/Table S2.xlsx
- insects-2394396-supplementary/Table S3.xlsx
- insects-2394396-supplementary/Table S4.xlsx
- insects-2394396-supplementary/Table S5.xlsx
