# Supplementary material for: Diversity and Dynamics of Bacterial Communities in the Digestive and Excretory Systems across the Life Cycle of Leafhopper, Recilia dorsalis
Source: Insects. 2023 Jun 12;14(6):545. doi: 10.3390/insects14060545 (PMC10299453; doi:10.3390/insects14060545)
Supplement: Supplementary file 1 [file insects-14-00545-s001.zip › insects-2394396-supplementary/Table S1.xlsx]

## Sheet: Sheet1
Table S1. Statistics of the sequencing data preprocessing and quality control.
Sample	Raw_Tags	Raw_Bases	Valid_Tags	Valid_Bases	Valid%	Q20%	Q30%	GC%	ASV_number
N1st_Mg_1	83062	41.53M	75106	31.29M	90.42	98.11	94.25	42.96	283
N1st_Mg_2	84306	42.15M	74823	31.59M	88.75	98.1	94.14	41.56	248
N1st_Mg_3	82906	41.45M	74312	31.40M	89.63	98.03	94.02	42.95	265
N1st_Mt_1	84039	42.02M	75666	31.93M	90.04	98	93.86	40.1	179
N1st_Mt_2	84567	42.28M	75537	31.91M	89.32	98.04	93.89	40.55	239
N1st_Mt_3	82765	41.38M	74031	31.28M	89.45	98.04	93.92	40.47	235
N1st_Sg_1	81410	40.70M	71591	29.84M	87.94	98.05	94.19	52.79	589
N1st_Sg_2	84862	42.43M	74886	31.43M	88.24	97.96	94.01	52.23	387
N1st_Sg_3	80936	40.47M	72280	30.43M	89.31	97.96	93.99	51.76	329
N2nd_Mg_1	81048	40.52M	74650	30.15M	92.11	98.16	94.42	48.07	175
N2nd_Mg_2	81150	40.58M	74647	30.14M	91.99	98.2	94.6	48.02	177
N2nd_Mg_3	83318	41.66M	74952	31.69M	89.96	97.95	93.95	53.16	232
N2nd_Mt_1	85120	42.56M	76837	31.81M	90.27	97.45	92.61	48.49	207
N2nd_Mt_2	87393	43.70M	78826	33.21M	90.2	97.66	93.2	51.77	235
N2nd_Mt_3	85613	42.81M	77473	32.69M	90.49	97.68	93.2	52.04	246
N2nd_Sg_1	82238	41.12M	74983	30.83M	91.18	97.98	94	49.55	267
N2nd_Sg_2	87795	43.90M	79673	33.14M	90.75	97.96	93.89	49.92	299
N2nd_Sg_3	85982	42.99M	77456	32.65M	90.08	97.79	93.56	51.85	290
N3rd_Mg_1	85926	42.96M	78694	31.82M	91.58	98.06	94.17	48.24	133
N3rd_Mg_2	84255	42.13M	77371	31.21M	91.83	98.05	94.14	47.93	137
N3rd_Mg_3	80663	40.33M	73655	29.87M	91.31	97.84	93.6	48.68	145
N3rd_Mt_1	87528	43.76M	79124	32.70M	90.4	97.74	93.33	50.03	247
N3rd_Mt_2	81304	40.65M	74149	30.23M	91.2	97.8	93.54	48.35	221
N3rd_Mt_3	82287	41.14M	74529	31.20M	90.57	97.68	93.12	44.48	275
N3rd_Sg_1	81649	40.82M	73688	30.40M	90.25	97.59	92.97	50.39	220
N3rd_Sg_2	80918	40.46M	73500	30.42M	90.83	97.01	91.5	50.71	240
N3rd_Sg_3	83945	41.97M	75621	31.66M	90.08	97.07	91.72	51.82	235
N4th_Mg_1	83941	41.97M	76671	31.13M	91.34	98.02	94.08	48.76	142
N4th_Mg_2	86146	43.07M	79070	31.97M	91.79	98.16	94.41	48.25	144
N4th_Mg_3	84758	42.38M	78042	31.50M	92.08	98.11	94.35	48.05	171
N4th_Mt_1	86955	43.48M	77320	32.63M	88.92	97.61	92.85	43.58	178
N4th_Mt_2	83622	41.81M	75704	31.42M	90.53	97.93	93.78	51.37	238
N4th_Mt_3	81072	40.54M	73391	30.34M	90.53	97.97	93.98	50.85	194
N4th_Sg_1	82935	41.47M	74866	31.47M	90.27	97.48	92.78	52.3	254
N4th_Sg_2	82515	41.26M	75211	30.61M	91.15	97.89	93.68	48.77	204
N4th_Sg_3	83527	41.76M	75637	31.38M	90.55	97.71	93.27	51.22	246
N5th_Mg_1	84687	42.34M	77591	31.29M	91.62	97.98	93.92	47.97	107
N5th_Mg_2	84849	42.42M	77082	31.37M	90.85	97.95	93.82	49.11	132
N5th_Mg_3	82386	41.19M	75084	30.56M	91.14	98.21	94.56	49.07	144
N5th_Mt_1	82147	41.07M	74563	30.48M	90.77	97.95	93.8	49.6	144
N5th_Mt_2	85471	42.74M	77545	32.40M	90.73	97.82	93.55	52.41	167
N5th_Mt_3	83246	41.62M	75824	32.16M	91.08	97.82	93.57	54.1	169
N5th_Sg_1	80544	40.27M	73107	30.20M	90.77	98.12	94.42	50.72	221
N5th_Sg_2	80795	40.40M	73358	30.90M	90.8	97.89	93.86	53.31	197
N5th_Sg_3	86263	43.13M	77871	32.90M	90.27	97.74	93.42	53.38	206
A_Mg_1	86584	43.29M	80353	32.35M	92.8	98	93.93	47.81	102
A_Mg_2	84465	42.23M	78159	31.53M	92.53	98.05	93.93	48.04	99
A_Mg_3	82523	41.26M	76270	30.78M	92.42	97.76	93.16	48.08	103
A_Mt_1	84878	42.44M	78967	31.90M	93.04	98.08	94.09	48.15	119
A_Mt_2	85385	42.69M	78617	32.10M	92.07	98.2	94.42	48.5	153
A_Mt_3	83635	41.82M	77649	31.33M	92.84	98.22	94.49	47.81	132
A_Sg_1	84890	42.45M	78676	31.81M	92.68	97.89	93.49	48.25	159
A_Sg_2	82976	41.49M	76514	31.07M	92.21	97.97	93.79	48.74	158
A_Sg_3	82740	41.37M	76382	31.03M	92.32	97.97	93.8	48.81	176
A_Ov_1	82774	41.39M	75759	31.55M	91.53	97.56	92.53	41.71	129
A_Ov_2	85107	42.55M	77918	32.66M	91.55	97.78	93.1	41.18	137
A_Ov_3	85696	42.85M	79564	32.21M	92.84	98.09	94.1	46.72	119
A_Te_1	87165	43.58M	79933	32.41M	91.7	98.13	94.3	48.54	156
A_Te_2	81701	40.85M	73477	30.91M	89.93	97.83	93.66	52.53	231
A_Te_3	82979	41.49M	75523	30.93M	91.01	97.79	93.52	49.66	187
