# Supplementary material for: Diversity and Dynamics of Bacterial Communities in the Digestive and Excretory Systems across the Life Cycle of Leafhopper, Recilia dorsalis
Source: Insects. 2023 Jun 12;14(6):545. doi: 10.3390/insects14060545 (PMC10299453; doi:10.3390/insects14060545)
Supplement: Supplementary file 1 [file insects-14-00545-s001.zip › insects-2394396-supplementary/Table S3.xlsx]

## Sheet: Sheet1
Table S3: Microbial community alpha-diversity characteristics at different developmental stages and in various tissues of R. dorsalis
Sample	observed_otus	shannon	simpson	chao1	goods_coverage	pielou_e
A_Mg_1	102	0.637283	0.11961	102.75	0.999939	0.0955099
A_Mg_2	99	0.81412	0.172947	99.1429	0.999969	0.122805
A_Mg_3	103	0.904023	0.196123	103	1	0.135201
A_Mt_1	119	0.940436	0.199841	119.071	0.999969	0.136397
A_Mt_2	153	1.90541	0.486008	153	1	0.262547
A_Mt_3	132	0.878486	0.167798	132	0.999985	0.124707
A_Ov_1	129	1.98444	0.61334	129	1	0.283037
A_Ov_2	137	1.94438	0.540968	137.077	0.999969	0.273933
A_Ov_3	118	1.18733	0.289891	118	0.999985	0.172511
A_Sg_1	159	1.25248	0.24469	159.273	0.999954	0.171271
A_Sg_2	158	1.71228	0.375006	158.25	0.999969	0.234438
A_Sg_3	176	1.95952	0.385768	176	0.999985	0.26269
A_Te_1	156	1.63388	0.319543	156	1	0.224267
A_Te_2	231	5.02805	0.940627	231	0.999985	0.640373
A_Te_3	187	2.95851	0.606872	187	0.999985	0.392016
N1st_Mg_1	283	2.35344	0.613588	283.214	0.999939	0.288955
N1st_Mg_2	248	2.14081	0.495209	248.111	0.999954	0.269143
N1st_Mg_3	265	2.04408	0.458156	265.038	0.999969	0.253928
N1st_Mt_1	179	1.7436	0.421858	179.833	0.999923	0.232983
N1st_Mt_2	239	1.76052	0.379891	239.05	0.999969	0.222826
N1st_Mt_3	235	1.67492	0.350764	235	0.999985	0.212648
N1st_Sg_1	589	6.57641	0.973957	589	0.999985	0.714662
N1st_Sg_2	387	5.78224	0.958981	387.077	0.999969	0.672652
N1st_Sg_3	329	5.29677	0.946985	329	0.999985	0.633438
N2nd_Mg_1	175	1.00866	0.183008	175	0.999985	0.135369
N2nd_Mg_2	177	1.09916	0.206383	177	1	0.14719
N2nd_Mg_3	232	4.61614	0.896433	232	0.999985	0.587446
N2nd_Mt_1	207	3.79758	0.806127	207.1	0.999969	0.493609
N2nd_Mt_2	235	3.4796	0.764248	235.5	0.999939	0.441769
N2nd_Mt_3	246	5.16463	0.946047	246	0.999985	0.650252
N2nd_Sg_1	267	3.5744	0.708613	267	1	0.443436
N2nd_Sg_2	299	4.51418	0.878802	299.882	0.999908	0.548903
N2nd_Sg_3	289	5.18927	0.944821	289.053	0.999969	0.634778
N3rd_Mg_1	133	1.03381	0.205354	133	0.999985	0.14653
N3rd_Mg_2	137	0.768266	0.131606	137.111	0.999969	0.108236
N3rd_Mg_3	145	1.37105	0.317349	145	0.999985	0.190957
N3rd_Mt_1	247	3.99821	0.789392	247	0.999985	0.503023
N3rd_Mt_2	221	2.46507	0.504368	221	1	0.316525
N3rd_Mt_3	275	3.02488	0.662328	275	0.999985	0.373291
N3rd_Sg_1	220	3.82375	0.763044	220	0.999985	0.491399
N3rd_Sg_2	240	4.20194	0.822025	240	1	0.531427
N3rd_Sg_3	235	4.9056	0.929351	235	1	0.622813
N4th_Mg_1	142	1.40548	0.339668	142	1	0.196577
N4th_Mg_2	144	1.10103	0.214663	144.077	0.999969	0.153562
N4th_Mg_3	171	0.935346	0.166024	171	1	0.126094
N4th_Mt_1	178	2.05409	0.521281	178	1	0.274768
N4th_Mt_2	237	3.27675	0.749965	237.1	0.999969	0.415371
N4th_Mt_3	194	2.41244	0.651523	194	0.999985	0.317429
N4th_Sg_1	254	5.24425	0.949375	254	0.999985	0.656459
N4th_Sg_2	204	2.31329	0.45933	204	0.999985	0.301506
N4th_Sg_3	246	3.74055	0.796171	246	1	0.470953
N5th_Mg_1	107	0.709477	0.138314	107.375	0.999954	0.105241
N5th_Mg_2	132	1.38534	0.382887	132.25	0.999969	0.196658
N5th_Mg_3	144	1.48066	0.386482	144	1	0.20651
N5th_Mt_1	144	1.78312	0.484637	144	0.999985	0.248695
N5th_Mt_2	167	2.25842	0.630027	167.333	0.999954	0.305866
N5th_Mt_3	168	1.9893	0.482535	168	1	0.269103
N5th_Sg_1	221	2.92911	0.686917	221.3	0.999954	0.37611
N5th_Sg_2	197	3.06067	0.694899	197	0.999985	0.401554
N5th_Sg_3	205	4.45188	0.887652	205.3	0.999954	0.57971
