# Supplementary material for: Diversity and Dynamics of Bacterial Communities in the Digestive and Excretory Systems across the Life Cycle of Leafhopper, Recilia dorsalis
Source: Insects. 2023 Jun 12;14(6):545. doi: 10.3390/insects14060545 (PMC10299453; doi:10.3390/insects14060545)
Supplement: Supplementary file 1 [file insects-14-00545-s001.zip › insects-2394396-supplementary/Table S4.xlsx]

## Sheet: Sheet 1
Table S4. The LEfSe analysis revealed significant differential of bacterial species at the phylum, class, order, family, and genus levels.
Biomarker_names	Log_value	Groups	LDA_values	p_value
d__Bacteria.p__Actinobacteriota.c__Actinobacteria.o__Pseudonocardiales.f__Pseudonocardiaceae.g__Pseudonocardia.s__Pseudonocardia_unclassified	4.23124	N1	3.96227	0.000145526562381
d__Bacteria.p__Bacteroidota.c__Bacteroidia.o__Flavobacteriales.f__Blattabacteriaceae	5.70735	N1	5.39945	1.41129139993e-05
d__Bacteria.p__Cyanobacteria.c__Cyanobacteriia.o__Cyanobacteriales	3.64265	N1	3.32879	4.31941637366e-07
d__Bacteria.p__Firmicutes.c__Bacilli	4.31818	N2	3.89231	0.000238371134463
d__Bacteria.p__Proteobacteria.c__Gammaproteobacteria.o__Pseudomonadales.f__Moraxellaceae.g__Acinetobacter	3.88766	N4	3.46296	0.015803055038
d__Bacteria.p__Planctomycetota.c__Planctomycetes	3.84356	N1	3.46898	0.000211355891276
d__Bacteria.p__Proteobacteria.c__Gammaproteobacteria.o__Burkholderiales.f__Rhodocyclaceae	3.61171	N2	3.24034	0.0227786401761
d__Bacteria.p__Proteobacteria.c__Gammaproteobacteria.o__Gammaproteobacteria_Incertae_Sedis.f__Unknown_Family.g__Candidatus_Berkiella	3.56297	N1	3.19024	8.52978873577e-06
d__Bacteria.p__Proteobacteria.c__Gammaproteobacteria.o__Burkholderiales.f__Burkholderiaceae.g__Ralstonia	4.12147	N2	3.76774	0.0205754806304
d__Bacteria.p__Verrucomicrobiota.c__Verrucomicrobiae.o__Chthoniobacterales.f__Terrimicrobiaceae	3.61144	N1	3.23974	0.00993406735459
d__Bacteria.p__Proteobacteria.c__Gammaproteobacteria.o__Gammaproteobacteria_Incertae_Sedis.f__Unknown_Family	3.57206	N1	3.19954	0.000105502178886
d__Bacteria.p__Proteobacteria.c__Alphaproteobacteria.o__Sphingomonadales.f__Sphingomonadaceae	3.61677	N2	3.25716	0.018057487216
d__Bacteria.p__Proteobacteria.c__Gammaproteobacteria.o__Cellvibrionales.f__Cellvibrionaceae	1.60864	N1	3.212	0.000755299848666
d__Bacteria.p__Proteobacteria.c__Alphaproteobacteria.o__Rhizobiales.f__Rhizobiaceae.g__Phyllobacterium.s__Phyllobacterium_unclassified	4.01007	N2	3.67179	0.0346190072103
d__Bacteria.p__Bacteroidota.c__Bacteroidia	5.71437	N1	5.40454	9.63677269287e-06
d__Bacteria.p__Proteobacteria.c__Gammaproteobacteria.o__Pseudomonadales	4.96305	N2	4.61162	0.0180115972662
d__Bacteria.p__Cyanobacteria.c__Cyanobacteriia.o__Chloroplast.f__Chloroplast_unclassified.g__Chloroplast_unclassified.s__Chloroplast_unclassified	3.70902	N1	3.36937	0.000376821209175
d__Bacteria.p__Proteobacteria.c__Alphaproteobacteria.o__Rhizobiales.f__Beijerinckiaceae.g__Methylobacterium_Methylorubrum	3.8893	N3	3.5538	0.0141569831625
d__Bacteria.p__Verrucomicrobiota.c__Verrucomicrobiae.o__Verrucomicrobiales	3.3043	N1	3.04537	0.0201272744465
d__Bacteria.p__Verrucomicrobiota.c__Verrucomicrobiae.o__Chthoniobacterales.f__Xiphinematobacteraceae	3.74866	N1	3.36916	0.00160287806978
d__Bacteria.p__Proteobacteria.c__Alphaproteobacteria.o__Rhodospirillales	5.93377	A	5.59957	4.32884865609e-05
d__Bacteria.p__Verrucomicrobiota.c__Verrucomicrobiae.o__Chthoniobacterales.f__Terrimicrobiaceae.g__Terrimicrobium.s__Terrimicrobium_unclassified	3.61144	N1	3.23974	0.00993406735459
d__Bacteria.p__Proteobacteria.c__Gammaproteobacteria.o__Pseudomonadales.f__Pseudomonadaceae.g__Pseudomonas.s__Pseudomonas_sp__R_43631	3.60192	N2	3.23736	0.0347415019222
d__Bacteria.p__Verrucomicrobiota.c__Verrucomicrobiae.o__Verrucomicrobiales.f__Verrucomicrobiaceae	3.26639	N1	3.03268	0.001949438558
d__Bacteria.p__Firmicutes.c__Bacilli.o__Lactobacillales.f__Streptococcaceae.g__Streptococcus	3.62682	N4	3.13174	0.00139799738259
d__Bacteria.p__Actinobacteriota.c__Actinobacteria.o__Pseudonocardiales.f__Pseudonocardiaceae.g__Pseudonocardia	4.23124	N1	3.9623	0.000145526562381
d__Bacteria.p__Cyanobacteria.c__Cyanobacteriia.o__Chloroplast.f__Chloroplast_unclassified	3.70902	N1	3.36937	0.000376821209175
d__Bacteria.p__Chloroflexi.c__Chloroflexia.o__Chloroflexales.f__Herpetosiphonaceae.g__Herpetosiphon.s__Herpetosiphon_unclassified	3.39107	N1	3.03482	5.80927600667e-05
d__Bacteria.p__Proteobacteria.c__Alphaproteobacteria.o__Micavibrionales.f__Micavibrionaceae.g__Micavibrionaceae_unclassified	1.20683	N1	3.34036	0.00817452490138
d__Bacteria	5.99915	N5	4.29954	0.000663558306511
d__Bacteria.p__Actinobacteriota.c__Actinobacteria.o__Pseudonocardiales.f__Pseudonocardiaceae	4.23409	N1	3.96556	0.000227638080935
d__Bacteria.p__Proteobacteria.c__Gammaproteobacteria.o__Xanthomonadales.f__Xanthomonadaceae.g__Stenotrophomonas.s__Stenotrophomonas_maltophilia	4.71134	N2	4.35372	0.0275428969398
d__Bacteria.p__Actinobacteriota.c__Actinobacteria.o__Pseudonocardiales	4.23409	N1	3.96555	0.000227638080935
d__Bacteria.p__Proteobacteria.c__Alphaproteobacteria.o__Rhizobiales	4.63024	N2	4.28091	0.0240439732877
d__Bacteria.p__Proteobacteria.c__Alphaproteobacteria.o__Sphingomonadales	3.61677	N2	3.25716	0.0181760077682
d__Bacteria.p__Cyanobacteria.c__Cyanobacteriia.o__Cyanobacteriales.f__Nostocaceae.g__Desmonostoc_PCC_7422	3.63467	N1	3.31993	1.72414807737e-07
d__unclassified.p__unclassified.c__unclassified.o__unclassified.f__unclassified.g__unclassified.s__unclassified	3.98535	A	3.58906	0.000663558306511
d__Bacteria.p__Cyanobacteria	3.99854	N1	3.66802	0.000102413713672
d__Bacteria.p__Firmicutes.c__Bacilli.o__Lactobacillales.f__Lactobacillaceae.g__Lactobacillus.s__Lactobacillus_iners	3.89978	N2	3.60401	8.60205637014e-07
d__unclassified.p__unclassified.c__unclassified.o__unclassified	3.98535	A	3.58906	0.000663558306511
d__Bacteria.p__Proteobacteria.c__Alphaproteobacteria.o__Rhizobiales.f__Rhizobiaceae.g__Phyllobacterium	4.01007	N2	3.67179	0.0346190072103
d__Bacteria.p__Proteobacteria.c__Alphaproteobacteria.o__Rickettsiales.f__Anaplasmataceae.g__Wolbachia.s__Wolbachia_sp__wStri	3.85608	A	3.45873	0.000587232406741
d__Bacteria.p__Verrucomicrobiota.c__Verrucomicrobiae.o__Chthoniobacterales.f__Xiphinematobacteraceae.g__Candidatus_Xiphinematobacter.s__Candidatus_Xiphinematobacter_unclassified	3.74866	N1	3.36959	0.00160287806978
d__Bacteria.p__Proteobacteria.c__Gammaproteobacteria.o__Xanthomonadales.f__Xanthomonadaceae.g__Stenotrophomonas	4.71249	N2	4.35495	0.0286771211021
d__Bacteria.p__Verrucomicrobiota.c__Verrucomicrobiae.o__Chthoniobacterales.f__Terrimicrobiaceae.g__Terrimicrobium	3.61144	N1	3.23974	0.00993406735459
d__Bacteria.p__Proteobacteria.c__Gammaproteobacteria.o__Burkholderiales.f__Oxalobacteraceae.g__Herminiimonas	4.67368	N2	4.32794	0.0195231035212
d__Bacteria.p__Firmicutes.c__Clostridia.o__Oscillospirales.f__Oscillospiraceae	3.34482	N4	3.01193	8.69107994205e-06
d__Bacteria.p__Proteobacteria.c__Gammaproteobacteria.o__Enterobacterales.f__Enterobacteriaceae.g__Escherichia_Shigella.s__Escherichia_Shigella_unclassified	3.34374	N4	3.00894	5.55521826984e-07
d__Bacteria.p__Proteobacteria.c__Gammaproteobacteria.o__Burkholderiales.f__Oxalobacteraceae.g__Herbaspirillum	4.87572	N2	4.5209	0.0207098657611
d__Bacteria.p__Proteobacteria.c__Betaproteobacteria.o__Burkholderiales.f__Comamonadaceae	3.71557	N1	3.42361	0.000699429998551
d__Bacteria.p__Firmicutes.c__Clostridia.o__Lachnospirales	3.50372	N1	3.16411	1.0811310533e-06
d__Bacteria.p__Planctomycetota.c__Planctomycetes.o__Isosphaerales.f__Isosphaeraceae.g__Isosphaera.s__Isosphaera_unclassified	1.21159	N1	3.19164	0.00817452490138
d__Bacteria.p__Proteobacteria.c__Gammaproteobacteria.o__Xanthomonadales	4.75963	N2	4.40322	0.0289340203087
d__Bacteria.p__Proteobacteria	5.98421	N5	5.4572	3.23686968439e-06
d__Bacteria.p__Planctomycetota.c__Planctomycetes.o__Isosphaerales.f__Isosphaeraceae	3.3693	N1	3.00071	0.00730546525214
d__Bacteria.p__Planctomycetota.c__Planctomycetes.o__Pirellulales.f__Pirellulaceae.g__Pirellulaceae_unclassified	2.19945	N1	3.18145	0.00817452490138
d__Bacteria.p__Chloroflexi.c__Chloroflexia.o__Chloroflexales.f__Herpetosiphonaceae.g__Herpetosiphon	3.39107	N1	3.03481	5.80927600667e-05
d__Bacteria.p__Proteobacteria.c__Alphaproteobacteria.o__Rickettsiales.f__Anaplasmataceae	3.85877	A	3.46163	0.000587232406741
d__Bacteria.p__Proteobacteria.c__Gammaproteobacteria.o__Salinisphaerales.f__Solimonadaceae.g__Fontimonas	2.29157	N1	3.05069	0.00817452490138
d__unclassified.p__unclassified.c__unclassified.o__unclassified.f__unclassified	3.98535	A	3.58906	0.000663558306511
d__Bacteria.p__Proteobacteria.c__Alphaproteobacteria.o__Rhizobiales.f__Beijerinckiaceae.g__Methylobacterium_Methylorubrum.s__Methylobacterium_Methylorubrum_unclassified	3.8893	N3	3.5538	0.0141569831625
d__Bacteria.p__Proteobacteria.c__Gammaproteobacteria.o__Burkholderiales.f__Burkholderiaceae.g__Burkholderia_Caballeronia_Paraburkholderia.s__Burkholderia_Caballeronia_Paraburkholderia_unclassified	4.22941	N2	3.87287	0.0277900734076
d__Bacteria.p__Bacteroidota.c__Bacteroidia.o__Flavobacteriales.f__Blattabacteriaceae.g__Candidatus_Sulcia.s__Candidatus_Sulcia_unclassified	5.70735	N1	5.39945	1.41129139993e-05
d__Bacteria.p__Proteobacteria.c__Gammaproteobacteria.o__Burkholderiales.f__Oxalobacteraceae.g__Herbaspirillum.s__Herbaspirillum_unclassified	4.87572	N2	4.5209	0.0207098657611
d__Bacteria.p__Proteobacteria.c__Alphaproteobacteria.o__Rhodospirillales.f__Acetobacteraceae.g__Asaia.s__uncultured_Asaia_sp_	3.40678	A	3.03078	0.00035949297833
d__Bacteria.p__Chloroflexi.c__Chloroflexia.o__Chloroflexales	3.39107	N1	3.03484	5.80927600667e-05
d__Bacteria.p__Proteobacteria.c__Gammaproteobacteria.o__Enterobacterales.f__Erwiniaceae	5.55628	N5	5.20053	0.00288487126769
d__Bacteria.p__Firmicutes.c__Negativicutes.o__Veillonellales_Selenomonadales.f__Selenomonadaceae.g__Megamonas.s__Megamonas_unclassified	1.19559	N2	3.01898	0.0465839120771
d__Bacteria.p__Firmicutes.c__Bacilli.o__Lactobacillales.f__Lactobacillaceae.g__Lactobacillus.s__Lactobacillus_crispatus	3.77962	N1	3.40828	0.000190967518114
d__Bacteria.p__Proteobacteria.c__Alphaproteobacteria.o__Rhodospirillales.f__Rhodospirillaceae.g__Tistrella	5.93223	A	5.59836	4.82888157309e-05
d__Bacteria.p__Proteobacteria.c__Alphaproteobacteria.o__Rhizobiales.f__Beijerinckiaceae.g__Bosea.s__Bosea_unclassified	4.34735	N2	3.9934	0.0252927883336
d__Bacteria.p__Verrucomicrobiota.c__Verrucomicrobiae.o__Chthoniobacterales	3.98743	N1	3.61064	0.000606050889298
d__Bacteria.p__Proteobacteria.c__Gammaproteobacteria.o__Enterobacterales	5.57704	N5	5.17775	0.00985495347522
d__Bacteria.p__Cyanobacteria.c__Cyanobacteriia.o__Chloroplast	3.70902	N1	3.36937	0.000376821209175
d__Bacteria.p__Proteobacteria.c__Alphaproteobacteria.o__Rhodospirillales.f__Rhodospirillaceae	5.93223	A	5.59835	4.82888157309e-05
d__Bacteria.p__Proteobacteria.c__Alphaproteobacteria.o__Sphingomonadales.f__Sphingomonadaceae.g__Sphingomonas.s__Sphingomonas_sp__BJC16_B10	3.43192	N2	3.05854	0.0121887023147
d__unclassified.p__unclassified	3.98535	A	3.58906	0.000663558306511
d__Bacteria.p__Proteobacteria.c__Alphaproteobacteria.o__Sphingomonadales.f__Sphingomonadaceae.g__Sphingopyxis.s__Sphingopyxis_unclassified	1.97803	N3	3.03667	0.00817452490138
d__Bacteria.p__Proteobacteria.c__Gammaproteobacteria.o__Pseudomonadales.f__Pseudomonadaceae.g__Pseudomonas.s__Pseudomonas_citronellolis	4.21084	N2	3.86981	0.0259728301336
d__Bacteria.p__Proteobacteria.c__Alphaproteobacteria.o__Rhizobiales.f__Phyllobacteriaceae.g__Aquamicrobium	1.29885	N3	3.00853	0.0458247204822
d__Bacteria.p__Proteobacteria.c__Gammaproteobacteria.o__Pseudomonadales.f__Pseudomonadaceae.g__Pseudomonas.s__Pseudomonas_sp__QD03	4.81298	N2	4.46277	0.0237091327989
d__Bacteria.p__Proteobacteria.c__Alphaproteobacteria.o__Rhizobiales.f__Phyllobacteriaceae.g__Aquamicrobium.s__Aquamicrobium_sp_	1.11469	N1	3.03983	0.00817452490138
d__Bacteria.p__Firmicutes.c__Clostridia.o__Lachnospirales.f__Lachnospiraceae	3.50372	N1	3.16411	1.0811310533e-06
d__unclassified.p__unclassified.c__unclassified.o__unclassified.f__unclassified.g__unclassified	3.98535	A	3.58906	0.000663558306511
d__Bacteria.p__Firmicutes.c__Clostridia.o__Lachnospirales.f__Lachnospiraceae.g__Lachnospiraceae_NK4A136_group.s__Lachnospiraceae_NK4A136_group_unclassified	3.33178	N1	3.02715	6.68310455524e-09
d__Bacteria.p__Chloroflexi.c__Chloroflexia	3.41482	N1	3.03832	0.00582956853248
d__Bacteria.p__Proteobacteria.c__Gammaproteobacteria.o__Burkholderiales.f__Oxalobacteraceae.g__Candidatus_Nasuia	4.77478	N1	4.46697	1.71767957117e-05
d__Bacteria.p__Firmicutes	4.46167	N1	3.99466	5.45599405312e-05
d__Bacteria.p__Bacteroidota.c__Bacteroidia.o__Bacteroidales.f__Tannerellaceae.g__Parabacteroides.s__Parabacteroides_merdae	1.44699	A	3.27288	0.00598012786598
d__Bacteria.p__Bacteroidota.c__Bacteroidia.o__Flavobacteriales	5.7089	N1	5.40021	1.93876697911e-05
d__Bacteria.p__Proteobacteria.c__Gammaproteobacteria.o__Burkholderiales.f__Oxalobacteraceae	5.12363	N2	4.77224	0.00118099458816
d__Bacteria.p__Cyanobacteria.c__Cyanobacteriia.o__Chloroplast.f__Chloroplast_unclassified.g__Chloroplast_unclassified	3.70902	N1	3.36937	0.000376821209175
d__Bacteria.p__Proteobacteria.c__Gammaproteobacteria.o__Xanthomonadales.f__Rhodanobacteraceae.g__Luteibacter.s__Luteibacter_anthropi	3.4518	N2	3.08265	0.036140310083
d__Bacteria.p__Proteobacteria.c__Gammaproteobacteria.o__Xanthomonadales.f__Xanthomonadaceae	4.72378	N2	4.36883	0.0270451632864
d__Bacteria.p__Proteobacteria.c__Alphaproteobacteria.o__Sphingomonadales.f__Sphingomonadaceae.g__Sphingomonas	3.5174	N2	3.14952	0.0159749787522
d__Bacteria.p__Bacteroidota	5.71489	N1	5.40508	9.74752226911e-06
d__Bacteria.p__Proteobacteria.c__Gammaproteobacteria.o__Enterobacterales.f__Erwiniaceae.g__Pantoea.s__Pantoea_sp__LS_123	3.7473	N4	3.5237	0.00556334125986
d__Bacteria.p__Proteobacteria.c__Gammaproteobacteria.o__Enterobacterales.f__Erwiniaceae.g__Pantoea.s__Pantoea_sp__A2066	3.22778	N4	3.01772	0.0383746989856
d__Bacteria.p__Proteobacteria.c__Alphaproteobacteria.o__Rhodospirillales.f__Rhodospirillaceae.g__Tistrella.s__uncultured_Tistrella_sp_	5.93223	A	5.59836	4.82888157309e-05
d__Bacteria.p__Proteobacteria.c__Gammaproteobacteria.o__Enterobacterales.f__Enterobacteriaceae.g__Escherichia_Shigella	3.34374	N4	3.00894	5.55521826984e-07
d__Bacteria.p__Chloroflexi	3.45005	N1	3.07642	0.00101413760291
d__Bacteria.p__Proteobacteria.c__Alphaproteobacteria.o__Rhizobiales.f__Beijerinckiaceae	4.47247	N2	4.1193	0.0230113518505
d__Bacteria.p__Proteobacteria.c__Gammaproteobacteria.o__Burkholderiales.f__Rhodocyclaceae.g__Methyloversatilis.s__Methyloversatilis_unclassified	3.61035	N2	3.23887	0.02392155404
d__Bacteria.p__Proteobacteria.c__Gammaproteobacteria.o__Burkholderiales.f__Rhodocyclaceae.g__Methyloversatilis	3.61035	N2	3.23887	0.02392155404
d__Bacteria.p__Proteobacteria.c__Betaproteobacteria	3.87519	N1	3.56495	0.00735328274728
d__Bacteria.p__Proteobacteria.c__Gammaproteobacteria.o__Gammaproteobacteria_Incertae_Sedis.f__Unknown_Family.g__Candidatus_Berkiella.s__Candidatus_Berkiella_unclassified	3.56297	N1	3.19066	8.52978873577e-06
d__Bacteria.p__Verrucomicrobiota.c__Verrucomicrobiae.o__Chthoniobacterales.f__Xiphinematobacteraceae.g__Candidatus_Xiphinematobacter	3.74866	N1	3.37008	0.00160287806978
d__Bacteria.p__Proteobacteria.c__Gammaproteobacteria.o__Burkholderiales.f__Burkholderiaceae	4.4908	N2	4.13717	0.0267659893104
d__Bacteria.p__Firmicutes.c__Bacilli.o__Erysipelotrichales.f__Erysipelatoclostridiaceae.g__Erysipelatoclostridium.s__Erysipelatoclostridium_unclassified	1.34022	N5	3.7012	0.00817452490138
d__Bacteria.p__Proteobacteria.c__Gammaproteobacteria.o__Enterobacterales.f__Erwiniaceae.g__Pantoea.s__uncultured_Pantoea_sp_	5.49385	N5	5.13936	0.00274291171884
d__Bacteria.p__Proteobacteria.c__Gammaproteobacteria.o__Xanthomonadales.f__Rhodanobacteraceae.g__Luteibacter	3.56315	N2	3.18869	0.0495689864704
d__Bacteria.p__Proteobacteria.c__Betaproteobacteria.o__Burkholderiales.f__Comamonadaceae.g__Curvibacter.s__Curvibacter_sp__TH201	3.59949	N1	3.31655	8.78507681038e-06
d__Bacteria.p__Proteobacteria.c__Gammaproteobacteria.o__Burkholderiales.f__Comamonadaceae	3.4315	N1	3.06725	0.0165807744134
d__Bacteria.p__Proteobacteria.c__Alphaproteobacteria.o__Rickettsiales.f__Anaplasmataceae.g__Wolbachia	3.85877	A	3.46163	0.000587232406741
d__Bacteria.p__Proteobacteria.c__Betaproteobacteria.o__Burkholderiales.f__Comamonadaceae.g__Curvibacter	3.64028	N1	3.35242	7.84098395281e-05
d__Bacteria.p__Proteobacteria.c__Gammaproteobacteria.o__Burkholderiales.f__Burkholderiaceae.g__Ralstonia.s__Ralstonia_unclassified	4.12147	N2	3.76774	0.0205754806304
d__Bacteria.p__Proteobacteria.c__Alphaproteobacteria.o__Rhizobiales.f__Rhizobiaceae	4.09943	N2	3.75799	0.0261502409178
d__unclassified.p__unclassified.c__unclassified	3.98535	A	3.58906	0.000663558306511
d__Bacteria.p__Proteobacteria.c__Alphaproteobacteria.o__Rhizobiales.f__Beijerinckiaceae.g__Bosea	4.34735	N2	3.9934	0.0252927883336
d__Bacteria.p__Chloroflexi.c__Chloroflexia.o__Chloroflexales.f__Herpetosiphonaceae	3.39107	N1	3.03485	5.80927600667e-05
d__Bacteria.p__Proteobacteria.c__Gammaproteobacteria.o__Pseudomonadales.f__Pseudomonadaceae.g__Pseudomonas	4.94586	N2	4.5979	0.0244974880823
d__Bacteria.p__Firmicutes.c__Bacilli.o__Lactobacillales.f__Lactobacillaceae.g__Lactobacillus	4.04019	N1	3.65498	0.000228549195213
d__Bacteria.p__Planctomycetota.c__Planctomycetes.o__Isosphaerales	3.3693	N1	3.00051	0.00730546525214
d__Bacteria.p__Cyanobacteria.c__Cyanobacteriia	3.99514	N1	3.66472	9.20981269885e-05
d__Bacteria.p__Cyanobacteria.c__Cyanobacteriia.o__Cyanobacteriales.f__Nostocaceae.g__Desmonostoc_PCC_7422.s__Desmonostoc_PCC_7422_unclassified	3.63467	N1	3.31993	1.72414807737e-07
d__Bacteria.p__Planctomycetota.c__Planctomycetes.o__Pirellulales.f__Pirellulaceae.g__Pirellulaceae_unclassified.s__Pirellulaceae_unclassified	2.19945	N1	3.07982	0.00817452490138
d__Bacteria.p__Proteobacteria.c__Gammaproteobacteria.o__Enterobacterales.f__Erwiniaceae.g__Pantoea	5.55628	N5	5.20056	0.00288487126769
d__Bacteria.p__Verrucomicrobiota.c__Verrucomicrobiae	4.0719	N1	3.71626	0.00845181058283
d__Bacteria.p__Firmicutes.c__Clostridia.o__Clostridiales.f__Peptococcaceae.g__Peptococcaceae_unclassified.s__Peptococcaceae_unclassified	1.32815	N1	3.18066	0.00817452490138
d__Bacteria.p__Actinobacteriota.c__Actinobacteria.o__Bifidobacteriales.f__Bifidobacteriaceae.g__Bifidobacterium	3.31416	A	3.0015	1.6153118879e-06
d__Bacteria.p__Proteobacteria.c__Alphaproteobacteria.o__Rhodospirillales.f__Acetobacteraceae.g__Asaia	3.40678	A	3.03078	0.00035949297833
d__Bacteria.p__Firmicutes.c__Bacilli.o__Erysipelotrichales.f__Erysipelatoclostridiaceae.g__Erysipelatoclostridium	1.34022	N5	3.29188	0.00817452490138
d__unclassified	3.98535	A	3.58906	0.000663558306511
d__Bacteria.p__Proteobacteria.c__Gammaproteobacteria.o__Salinisphaerales	3.34636	N1	3.0604	0.000970645108542
d__Bacteria.p__Proteobacteria.c__Gammaproteobacteria.o__Burkholderiales.f__Oxalobacteraceae.g__Herminiimonas.s__Herminiimonas_unclassified	4.67368	N2	4.32794	0.0195231035212
d__Bacteria.p__Firmicutes.c__Bacilli.o__Lactobacillales.f__Streptococcaceae	3.62682	N4	3.13174	0.00139799738259
d__Bacteria.p__Proteobacteria.c__Gammaproteobacteria.o__Burkholderiales.f__Oxalobacteraceae.g__Candidatus_Nasuia.s__Candidatus_Nasuia_unclassified	4.77478	N1	4.46697	1.71767957117e-05
d__Bacteria.p__Firmicutes.c__Clostridia.o__Clostridiales.f__Clostridiales_Family_XIV__Incertae_Sedis.g__Clostridiales_Family_XIV__Incertae_Sedis_unclassified	1.72664	N4	3.09726	0.00817452490138
d__Bacteria.p__Proteobacteria.c__Betaproteobacteria.o__Burkholderiales	3.83622	N1	3.54514	0.000724793758734
d__Bacteria.p__Actinobacteriota.c__Actinobacteria.o__Bifidobacteriales.f__Bifidobacteriaceae.g__Bifidobacterium.s__Bifidobacterium_unclassified	3.31416	A	3.00137	1.6153118879e-06
d__Bacteria.p__Bacteroidota.c__Bacteroidia.o__Sphingobacteriales.f__Sphingobacteriaceae.g__Mucilaginibacter.s__Mucilaginibacter_unclassified	2.11554	N1	3.23435	0.00817452490138
d__Bacteria.p__Proteobacteria.c__Alphaproteobacteria.o__Rhodospirillales.f__Acetobacteraceae	3.40678	A	3.03015	0.00025192941146
d__Bacteria.p__Bacteroidota.c__Bacteroidia.o__Flavobacteriales.f__Blattabacteriaceae.g__Candidatus_Sulcia	5.70735	N1	5.39945	1.41129139993e-05
d__Bacteria.p__Proteobacteria.c__Gammaproteobacteria.o__Burkholderiales.f__Burkholderiaceae.g__Burkholderia_Caballeronia_Paraburkholderia	4.22941	N2	3.87287	0.0277900734076
d__Bacteria.p__Firmicutes.c__Clostridia.o__Oscillospirales.f__Oscillospiraceae.g__UCG_005	3.30227	N4	3.00064	4.90653743274e-08
d__Bacteria.p__Proteobacteria.c__Gammaproteobacteria.o__Burkholderiales	5.23626	N2	4.88303	0.00174523797193
d__Bacteria.p__Firmicutes.c__Bacilli.o__Lactobacillales	4.23913	N2	3.81938	0.000244308252404
d__Bacteria.p__Planctomycetota	3.85501	N1	3.48098	0.000932287170591
d__Bacteria.p__Proteobacteria.c__Gammaproteobacteria.o__Gammaproteobacteria_Incertae_Sedis	3.57206	N1	3.1995	0.000105502178886
d__Bacteria.p__Proteobacteria.c__Gammaproteobacteria.o__Pseudomonadales.f__Pseudomonadaceae	4.94586	N2	4.5979	0.0244974880823
d__Bacteria.p__Proteobacteria.c__Gammaproteobacteria.o__Enterobacterales.f__Erwiniaceae.g__Pantoea.s__Pantoea_sp__B2011	4.66639	N5	4.3064	0.00308304271793
d__Bacteria.p__Proteobacteria.c__Alphaproteobacteria.o__Rickettsiales	3.9542	A	3.54122	0.000222961978306
d__Bacteria.p__Firmicutes.c__Clostridia.o__Oscillospirales.f__Oscillospiraceae.g__UCG_005.s__UCG_005_unclassified	3.30227	N4	3.00064	4.90653743274e-08
d__Bacteria.p__Cyanobacteria.c__Cyanobacteriia.o__Cyanobacteriales.f__Nostocaceae	3.63467	N1	3.31993	1.72414807737e-07
d__Bacteria.p__Firmicutes.c__Bacilli.o__Lactobacillales.f__Lactobacillaceae	4.11052	N2	3.75484	0.000229276302398
d__Bacteria.p__Firmicutes.c__Bacilli.o__Lactobacillales.f__Streptococcaceae.g__Streptococcus.s__Streptococcus_equinus	3.45497	N4	3.1483	1.36594374708e-07
d__Bacteria.p__Proteobacteria.c__Alphaproteobacteria	5.94079	A	5.58669	6.06289922644e-05
d__Bacteria.p__Proteobacteria.c__Gammaproteobacteria.o__Pseudomonadales.f__Moraxellaceae	3.89077	N4	3.46455	0.013745629504
d__Bacteria.p__Actinobacteriota.c__Actinobacteria.o__Corynebacteriales	3.85787	N2	3.50359	0.0159516626427
d__Bacteria.p__Firmicutes.c__Clostridia.o__Lachnospirales.f__Lachnospiraceae.g__Lachnospiraceae_NK4A136_group	3.33178	N1	3.02715	6.68310455524e-09
d__Bacteria.p__Proteobacteria.c__Gammaproteobacteria.o__Salinisphaerales.f__Solimonadaceae	3.34636	N1	3.0604	0.000970645108542
d__Bacteria.p__Firmicutes.c__Clostridia	3.89573	N1	3.37785	2.42158294808e-05
d__Bacteria.p__Proteobacteria.c__Gammaproteobacteria	5.67866	N2	5.26672	0.0175908084043
