# Supplementary material for: Diversity and Dynamics of Bacterial Communities in the Digestive and Excretory Systems across the Life Cycle of Leafhopper, Recilia dorsalis
Source: Insects. 2023 Jun 12;14(6):545. doi: 10.3390/insects14060545 (PMC10299453; doi:10.3390/insects14060545)
Supplement: Supplementary file 1 [file insects-14-00545-s001.zip › insects-2394396-supplementary/Table S5.xlsx]

## Sheet: Sheet1
Table S5: Comparison of KEGG prediction functions of core microorganisms in the midgut, salivary glands, Malpighian tubule, ovary, and testis of the leafhopper R. dorsalis at different developmental stages.
KEGG Level2	A_Mg_1	A_Mg_2	A_Mg_3	A_Mt_1	A_Mt_2	A_Mt_3	A_Ov_1	A_Ov_2	A_Ov_3	A_Sg_1	A_Sg_2	A_Sg_3	A_Te_1	A_Te_2	A_Te_3	N1st_Mg_1	N1st_Mg_2	N1st_Mg_3	N1st_Mt_1	N1st_Mt_2	N1st_Mt_3	N1st_Sg_1	N1st_Sg_2	N1st_Sg_3	N2nd_Mg_1	N2nd_Mg_2	N2nd_Mg_3	N2nd_Mt_1	N2nd_Mt_2	N2nd_Mt_3	N2nd_Sg_1	N2nd_Sg_2	N2nd_Sg_3	N3rd_Mg_1	N3rd_Mg_2	N3rd_Mg_3	N3rd_Mt_1	N3rd_Mt_2	N3rd_Mt_3	N3rd_Sg_1	N3rd_Sg_2	N3rd_Sg_3	N4th_Mg_1	N4th_Mg_2	N4th_Mg_3	N4th_Mt_1	N4th_Mt_2	N4th_Mt_3	N4th_Sg_1
Metabolism	1.51018e+06	1.64987e+06	1.61683e+06	1.74381e+06	2.40435e+06	1.54928e+06	1.58329e+06	1.78687e+06	1.5239e+06	1.71797e+06	2.06011e+06	2.20779e+06	1.83621e+06	3.58216e+06	2.22752e+06	1.86146e+06	2.21193e+06	2.58395e+06	1.8196e+06	1.92534e+06	1.89673e+06	3.18849e+06	3.35501e+06	3643247	1.69927e+06	1.49489e+06	1.89891e+06	2737411	1.83791e+06	2.23351e+06	2.46607e+06	2.67264e+06	3.2329e+06	2.12305e+06	1.73431e+06	1.5944e+06	2.83719e+06	3.75742e+06	3.55322e+06	3.6629e+06	1.87357e+06	3.55879e+06	1.53838e+06	1.52729e+06	4.61371e+06	2.49733e+06	4.92023e+06	3.67809e+06	2.37927e+06
Excretory System	3355.58	7351.27	8363.68	9299.31	25234.9	4609.97	3079.75	4521.26	3387.85	9159.38	18517.6	17962.4	9917.26	52794	21247.2	7182.9	15849.3	22452.1	4898.59	6194.87	5305.66	65606.8	55553.9	61261.5	8692.35	3632.49	16353.5	32825.4	12781.4	14738.2	28772.5	35719.3	45595.6	19413.4	9174.64	5753.6	27911	61511.7	57390.1	56973.1	13776.8	56105	5550.31	5599.81	79948.4	25856.4	88488.1	54557.1	26648.1
Immune System	147235	146435	140341	148490	155368	144737	121257	128154	142779	144003	144041	141353	143088	112177	127701	128500	124322	137243	118759	123730	123039	105591	104920	120071	144234	140590	136726	129317	126194	127682	117866	116286	111987	146478	145698	142819	147370	156057	158182	116165	128894	146371	137550	136164	141432	126186	171221	109559	124905
Amino Acid Metabolism	8.20169e+06	8.44598e+06	8.22471e+06	8.78925e+06	1.08732e+07	8.29059e+06	1.11688e+07	1.27133e+07	8.62093e+06	8.71078e+06	9.42663e+06	9.51974e+06	9.13107e+06	1.38112e+07	9.99848e+06	1.22388e+07	1.37914e+07	1.51872e+07	1.30787e+07	1.37153e+07	1.36713e+07	1.37384e+07	1.40611e+07	1.46834e+07	8.57132e+06	7.99737e+06	8.76961e+06	1.17659e+07	9.1529e+06	1.33509e+07	1.06216e+07	1.10914e+07	1.31461e+07	9.53154e+06	8.72089e+06	8.31093e+06	1.57035e+07	1.37309e+07	1.30635e+07	1.42174e+07	9.07053e+06	1.33827e+07	7.9871e+06	8.0235e+06	1.63574e+07	1.1864e+07	1.74422e+07	1.47474e+07	1.05302e+07
Signaling Molecules and Interaction	14077.8	25552.3	27893.4	32507.9	95054.7	22239.9	163440	204122	36192.8	37867.1	64558	64564.6	56565.9	284328	117950	186358	249713	273011	235542	248424	246849	254013	293292	297870	33671	19230.8	53966.3	176576	85067.3	226983	157616	173891	261843	62070.4	36315.2	25797.3	275902	198495	168779	278452	78953.9	200943	26830.3	30386.6	324280	182413	295204	324090	136089
Enzyme Families	1.86488e+06	1.97478e+06	1.92968e+06	2.05538e+06	2.6713e+06	1.88946e+06	2.10222e+06	2.35874e+06	1.89497e+06	2.016e+06	2.29141e+06	2.26847e+06	2.08813e+06	3.20187e+06	2.30828e+06	2.38221e+06	2.71525e+06	3.09486e+06	2.40279e+06	2.53537e+06	2.50555e+06	3.03346e+06	3.02852e+06	3.50111e+06	2.01431e+06	1.82118e+06	2.14893e+06	2.72246e+06	2.0469e+06	2.62327e+06	2.43593e+06	2.58978e+06	2.98492e+06	2.36846e+06	2.0541e+06	1.91501e+06	3.33523e+06	3.75011e+06	3.61725e+06	3.2886e+06	2.05621e+06	3.52166e+06	1.85161e+06	1.84844e+06	4.26654e+06	2.58177e+06	4.81345e+06	3.30353e+06	2.41869e+06
Metabolism of Other Amino Acids	1.33412e+06	1.41203e+06	1.38098e+06	1.48351e+06	1.95216e+06	1.36179e+06	1.74645e+06	1.99423e+06	1.3927e+06	1.47927e+06	1.67937e+06	1.72118e+06	1.5863e+06	2.90641e+06	1.8785e+06	1.96079e+06	2.27706e+06	2.55431e+06	2.05907e+06	2.16417e+06	2.15023e+06	2.63726e+06	2.84836e+06	3.01475e+06	1.45022e+06	1.31522e+06	1.55046e+06	2.28375e+06	1.61385e+06	2.25496e+06	2.07364e+06	2.19485e+06	2.72118e+06	1.69415e+06	1.47656e+06	1.37983e+06	2.68487e+06	2.77877e+06	2.60125e+06	2.94349e+06	1.61972e+06	2.69933e+06	1.32853e+06	1.33544e+06	3.48403e+06	2.20531e+06	3.60842e+06	3.09944e+06	1.99213e+06
Nervous System	145843	142412	136450	144081	139553	142091	82611.2	79925.9	135513	141155	136766	136963	142858	114397	128457	88955.6	71727.3	80038.1	65564.5	68027.4	67493	108782	107720	111282	141809	140747	130904	126836	124185	92390.4	116428	115734	112750	139054	143077	142034	88454.3	132595	131262	126068	129033	128605	135558	134248	122018	117021	131883	113183	124526
Carbohydrate Metabolism	9.15015e+06	9.50329e+06	9.25075e+06	9.84159e+06	1.21513e+07	9.20117e+06	1.0384e+07	1.15855e+07	9.31707e+06	9.61755e+06	1.05514e+07	1.06389e+07	9.83525e+06	1.30923e+07	1.03044e+07	1.15472e+07	1.28508e+07	1.44291e+07	1.17405e+07	1.2334e+07	1.22261e+07	1.36158e+07	1.31876e+07	1.43689e+07	9.63158e+06	8.91114e+06	9.95993e+06	1.18493e+07	9.5298e+06	1.23541e+07	1.06008e+07	1.12118e+07	1.23767e+07	1.09184e+07	9.80724e+06	9.28338e+06	1.53334e+07	1.57879e+07	1.53784e+07	1.36143e+07	9.54234e+06	1.4875e+07	8.94891e+06	8.92831e+06	1.72635e+07	1.16181e+07	1.98884e+07	1.34774e+07	1.07776e+07
Cell Motility	619611	935167	980595	1.11952e+06	2.37874e+06	732015	603538	758818	626282	1.15363e+06	1.90917e+06	1.88631e+06	1.48977e+06	6.40706e+06	2.75445e+06	1.02103e+06	1.68272e+06	2.24501e+06	855814	984278	897579	4.62452e+06	5.41408e+06	5.98969e+06	1.07142e+06	662274	1.64105e+06	3.88143e+06	1.73304e+06	2.00616e+06	3.56281e+06	3.98007e+06	5.68436e+06	1.88329e+06	1.11672e+06	836098	2.64092e+06	5.40852e+06	4.86223e+06	6.11768e+06	1.83348e+06	5.24381e+06	820299	841809	7.96925e+06	3.10735e+06	7.60949e+06	6.80034e+06	3.10459e+06
Transcription	1.97897e+06	2.16141e+06	2.12732e+06	2.27012e+06	3.15769e+06	2.02625e+06	2.19206e+06	2.47196e+06	2.00962e+06	2.21525e+06	2.64857e+06	2.65543e+06	2.28153e+06	3.87896e+06	2.62486e+06	2.55018e+06	3.02124e+06	3.52642e+06	2.53501e+06	2.69051e+06	2.642e+06	3.61827e+06	3.61425e+06	4.17608e+06	2.21829e+06	1.93833e+06	2.48227e+06	3.1887e+06	2.26018e+06	2.85048e+06	2.80856e+06	3.07826e+06	3.52543e+06	2.78056e+06	2.27289e+06	2.07543e+06	3.88372e+06	4.83334e+06	4.67744e+06	4.06874e+06	2.27925e+06	4.47393e+06	2.00798e+06	1.99578e+06	5.51754e+06	2.94959e+06	6.36633e+06	3.9422e+06	2.80182e+06
Folding, Sorting and Degradation	3.80721e+06	3.81767e+06	3.68628e+06	3.89066e+06	4.26991e+06	3.76222e+06	3.48074e+06	3.7484e+06	3.73435e+06	3.80272e+06	3.88922e+06	3.883e+06	3.8236e+06	3.68546e+06	3.61294e+06	3.75891e+06	3.8153e+06	4.23734e+06	3.58823e+06	3.75984e+06	3.73419e+06	3.81261e+06	3.57026e+06	3.95964e+06	3.80202e+06	3.6567e+06	3.69044e+06	3.83042e+06	3.50012e+06	3.85297e+06	3.4862e+06	3.51907e+06	3.62264e+06	3.97239e+06	3.85024e+06	3.74017e+06	4.5096e+06	4.67618e+06	4.63589e+06	3.86933e+06	3.54245e+06	4.42383e+06	3.59247e+06	3.57464e+06	4.59368e+06	3.71687e+06	5.40201e+06	3.71256e+06	3.62122e+06
Membrane Transport	7.18721e+06	8.46277e+06	8.41726e+06	9.09517e+06	1.43186e+07	7.51915e+06	6.12551e+06	6.88692e+06	7.06362e+06	8.89749e+06	1.17818e+07	1.14827e+07	9.38772e+06	2.18762e+07	1.24327e+07	8.04692e+06	1.05221e+07	1.31775e+07	7.11572e+06	7.64483e+06	7.30822e+06	1.90393e+07	1.94389e+07	2.26897e+07	8.88622e+06	7.15951e+06	1.09678e+07	1.58943e+07	9.51622e+06	1.0377e+07	1.40947e+07	1.59326e+07	1.94116e+07	1.24478e+07	9.16171e+06	7.92404e+06	1.53239e+07	2.59641e+07	2.47131e+07	2.2078e+07	9.89902e+06	2.38929e+07	7.72174e+06	7.68185e+06	3.12481e+07	1.3563e+07	3.49883e+07	2.24517e+07	1.35019e+07
Metabolic Diseases	146934	145683	140321	147980	155233	144404	121187	127401	142448	143971	143852	142769	144150	115069	129834	130630	126657	139873	120323	125476	124352	131707	117946	128378	145622	141852	138334	131155	129003	129798	119957	120642	115206	148514	147482	144240	149387	159316	160069	120123	131461	149274	138462	137575	144176	129516	175210	114636	129059
Cell Growth and Death	1.09375e+06	1.06278e+06	1.01434e+06	1.07191e+06	1.03094e+06	1.06816e+06	826851	855739	1.04556e+06	1.05539e+06	1.00693e+06	1.01716e+06	1.07863e+06	886544	974440	873516	782807	841821	776380	805441	806288	835847	858018	836643	1.05366e+06	1.05426e+06	956871	973263	958161	907776	922054	875837	920344	1.00406e+06	1.06219e+06	1.05902e+06	873576	899238	885206	870094	982674	902904	1.01276e+06	1.00708e+06	848364	939521	871815	914013	932290
Translation	8.55966e+06	8.45176e+06	8.13136e+06	8.54756e+06	8.85699e+06	8.40571e+06	7.16259e+06	7.56488e+06	8.2869e+06	8.34811e+06	8.24347e+06	8.18558e+06	8.32958e+06	6.33717e+06	7.40413e+06	7.66786e+06	7.3646e+06	8.09705e+06	7.11309e+06	7.42887e+06	7.3836e+06	6.69909e+06	6.10671e+06	6.79584e+06	8.40307e+06	8.22302e+06	7.90696e+06	7.46412e+06	7.43449e+06	7.5848e+06	6.82847e+06	6.71828e+06	6.4409e+06	8.46057e+06	8.50536e+06	8.35281e+06	8.60009e+06	8.74585e+06	8.79927e+06	6.7236e+06	7.54257e+06	8.24344e+06	8.02524e+06	7.96876e+06	7.67486e+06	7.29915e+06	9.43206e+06	6.26566e+06	7.2599e+06
Lipid Metabolism	3.53203e+06	3.56195e+06	3.44227e+06	3.67139e+06	4.13759e+06	3.51658e+06	3.44754e+06	3.7777e+06	3.50174e+06	3.64905e+06	3.79906e+06	3.88403e+06	3.84534e+06	5.26842e+06	4.04947e+06	3.79628e+06	3.98717e+06	4.41279e+06	3.68741e+06	3.87405e+06	3.85816e+06	5.02247e+06	5.25055e+06	5.23109e+06	3.60189e+06	3.44301e+06	3.54089e+06	4.56542e+06	3.66094e+06	4.23893e+06	4.1974e+06	4.29764e+06	5.01747e+06	3.79597e+06	3.64806e+06	3.53159e+06	4.61141e+06	4.90901e+06	4.63954e+06	5.37752e+06	3.72041e+06	4858692	3.37561e+06	3.37204e+06	5.78986e+06	4.38335e+06	5.83254e+06	5.53701e+06	4.15081e+06
Signal Transduction	1.24552e+06	1.44726e+06	1.4331e+06	1.57036e+06	2.42326e+06	1.30342e+06	1.17822e+06	1.34674e+06	1.24073e+06	1.56106e+06	2.04406e+06	2.08178e+06	1.7496e+06	4.46602e+06	2.41394e+06	1.50379e+06	1.9326e+06	2.37126e+06	1.38412e+06	1.48758e+06	1.43898e+06	3.51251e+06	3.94417e+06	4.38655e+06	1.52831e+06	1.24783e+06	1.85119e+06	3.11721e+06	1.80678e+06	2.07222e+06	2.81848e+06	3.08662e+06	4.00413e+06	2.08217e+06	1.56266e+06	1.36964e+06	2.68875e+06	4.34914e+06	4.04238e+06	4.47979e+06	1.86991e+06	4.14915e+06	1.32411e+06	1.3292e+06	5.72597e+06	2.67032e+06	5.8582e+06	4.65988e+06	2.60969e+06
Circulatory System	211989	201472	189703	200954	162528	203392	60751.6	42252.8	188018	197497	177644	179234	200792	111663	165970	61268.4	9725.12	9338.01	9649.3	7127.24	7664.91	62505	82436.3	68252.1	197828	203902	170074	145974	163129	61394.4	144715	127383	121023	175190	198282	201884	15695.4	106050	107397	102476	174469	110464	191751	189249	69536.8	121945	54116	106851	146923
Cellular Processes and Signaling	2.60992e+06	2.9058e+06	2.86714e+06	3.0851e+06	4.52149e+06	2.71086e+06	3.50883e+06	4.0657e+06	2.74182e+06	3.05032e+06	3.74715e+06	3.89956e+06	3.26496e+06	6.78787e+06	4.08508e+06	4.05713e+06	4.95118e+06	5.71356e+06	4.23287e+06	4.49277e+06	4.44699e+06	5.82151e+06	6.22137e+06	7.08635e+06	2.99654e+06	2.57404e+06	3.43945e+06	5.16813e+06	3.37227e+06	4.74356e+06	4.59035e+06	4.97296e+06	6.14889e+06	3.85281e+06	3.06162e+06	2.77812e+06	6.18252e+06	7.21401e+06	6.81922e+06	7.03687e+06	3.36703e+06	6.81658e+06	2.69079e+06	2.68201e+06	8.95803e+06	4.7853e+06	9.6771e+06	7.02634e+06	4.37839e+06
Replication and Repair	1.18377e+07	1.18364e+07	1.14279e+07	1.20429e+07	1.3131e+07	1.16967e+07	1.09662e+07	1.18103e+07	1.16298e+07	1.1766e+07	1.19624e+07	1.18344e+07	1.18345e+07	1.08288e+07	1.10306e+07	1.18596e+07	1.19989e+07	1.32775e+07	1.1406e+07	1.19454e+07	1.18588e+07	1.10339e+07	1.05216e+07	1.16934e+07	1.18261e+07	1.14017e+07	1.14104e+07	1.15806e+07	1.08084e+07	1.20122e+07	1.05267e+07	1.05923e+07	1.07227e+07	1.22851e+07	1.1985e+07	1.1655e+07	1.40892e+07	1.41446e+07	1.40719e+07	1.13858e+07	1.09151e+07	1.33422e+07	1.12092e+07	1.1151e+07	1.35582e+07	1.13638e+07	1.62051e+07	1.08977e+07	1.10179e+07
Sensory System	0	0	0	0	0	0	0	0	0	0	0	0	0	0	0	0	0	0	0	3	0	226	0	0	0	0	0	0	0	0	0	0	0	0	0	0	0	0	0	0	0	0	0	0	0	0	0	0	0
Cancers	505981	491570	468407	497627	480646	495248	416645	439210	489878	489133	468177	471896	501985	425841	456286	437397	404339	431954	406186	420436	421364	364550	406135	393762	487279	488405	442333	459895	450369	460775	433778	413656	440532	462071	490603	489808	442694	410759	405641	407354	459300	418428	466140	463450	400193	448307	404877	439104	437266
Genetic Information Processing	2.38608e+06	2.48588e+06	2.42568e+06	2.57299e+06	3.2356e+06	2.40847e+06	2.834e+06	3.18676e+06	2.44299e+06	2.51801e+06	2.78054e+06	2.80069e+06	2.57624e+06	3.46338e+06	2.70501e+06	3.14675e+06	3.53029e+06	3.96551e+06	3.2405e+06	3.4121e+06	3.38143e+06	3.53289e+06	3.3654e+06	3.85119e+06	2.51912e+06	2.32013e+06	2.61789e+06	3.12808e+06	2.50636e+06	3.35152e+06	2.78238e+06	2.95047e+06	3.27126e+06	2.88413e+06	2.56492e+06	2.42321e+06	4.22142e+06	4.23612e+06	4.12557e+06	3.65217e+06	2.49333e+06	3.96403e+06	2.33996e+06	2.32995e+06	4.63205e+06	3.06077e+06	5384614	3.55095e+06	2.83671e+06
Metabolism of Cofactors and Vitamins	3.82059e+06	3.91865e+06	3.81046e+06	4.05069e+06	4.88864e+06	3.83818e+06	4.59932e+06	5.15718e+06	3.9229e+06	3.98293e+06	4.27463e+06	4.3404e+06	4.09394e+06	5.47953e+06	4.28823e+06	5.01733e+06	5.53769e+06	6.13909e+06	5.20431e+06	5.46008e+06	5.43618e+06	5.61134e+06	5.46214e+06	6.01376e+06	3.93976e+06	3.69834e+06	3.99795e+06	4.92129e+06	3.98833e+06	5.38303e+06	4.45257e+06	4.62063e+06	5.23486e+06	4.34836e+06	4.0004e+06	3.8298e+06	6.42856e+06	6.0285e+06	5.81683e+06	5.67931e+06	3.97174e+06	5.76746e+06	3.68768e+06	3.68721e+06	6.76213e+06	4.89474e+06	7.51176e+06	5.70965e+06	4.47404e+06
Digestive System	2129.76	2825.87	2830.85	3961.85	14821.7	4383.01	77592.2	96053.6	13728.8	5101.97	7297.04	15924.4	9469	48318	19628.5	81157.7	101899	105240	108221	113090	114409	43623.7	59446	58945.9	3489.25	3224.16	4125.19	31883.6	19899.3	88759.7	27648.3	27761.3	44155.8	5021.47	3771.93	3902.15	100307	15426.7	10223.6	48175.6	14459.6	20961.2	3922.27	4547.81	41428.4	45731.2	31071.9	56363.8	23839.2
Metabolism of Terpenoids and Polyketides	1.79184e+06	1.80355e+06	1.74613e+06	1.85441e+06	2.11182e+06	1.78651e+06	2.04632e+06	2.27432e+06	1.82421e+06	1.82067e+06	1.88609e+06	1.87904e+06	1.86732e+06	2133030	1.85667e+06	2.21685e+06	2.37029e+06	2.59661e+06	2.27552e+06	2.38201e+06	2.37327e+06	2.27172e+06	2.25205e+06	2.33571e+06	1.8154e+06	1.73806e+06	1.78024e+06	2.06202e+06	1.78409e+06	2.33376e+06	1.85615e+06	1.91523e+06	2.08313e+06	1.91831e+06	1.84073e+06	1.78223e+06	2.69694e+06	2.3781e+06	2.31832e+06	2.25793e+06	1.77892e+06	2.29587e+06	1.70785e+06	1.70716e+06	2.54883e+06	2.09202e+06	2.85969e+06	2.22779e+06	1.92001e+06
Biosynthesis of Other Secondary Metabolites	410751	452191	447419	483529	751448	435893	1.0981e+06	1.30682e+06	514780	478285	577499	565721	510346	1.07071e+06	643364	1.19439e+06	1.46243e+06	1.59252e+06	1.41697e+06	1.49055e+06	1.48516e+06	1.18992e+06	1.18707e+06	1.25013e+06	462248	401111	523250	839926	586521	1.2854e+06	735939	798319	1.00542e+06	582554	475115	431616	1.61713e+06	1.06607e+06	1.00886e+06	1.09675e+06	549722	1.03222e+06	419732	428494	1.37626e+06	936057	1.50711e+06	1.17358e+06	721650
Cardiovascular Diseases	71255.3	67864.9	64109.7	68862.1	61221.5	69650.3	58732.8	61929.1	69032.4	68737.5	63515.8	65576.8	74489.6	78158.5	71753.1	61459.1	54580.3	56214.7	57715	59042.4	59612.7	55690	75576.9	62772.2	67873.2	69783.7	59113	74014.5	68401.8	70933.5	71992.7	67014.9	81717.5	60062.3	68061.2	69149.5	54603.9	43859.8	40042.2	69059.6	69688.2	51794.3	65402.9	65470.4	55564.4	71207.8	35890.3	85517	67983.7
Nucleotide Metabolism	4.52796e+06	4.57552e+06	4.43679e+06	4.67232e+06	5.36185e+06	4.50368e+06	4.8669e+06	5.35676e+06	4.54684e+06	4.56932e+06	4.74973e+06	4.69508e+06	4.59425e+06	4.66101e+06	4.41334e+06	5.29049e+06	5.60768e+06	6.2014e+06	5.33358e+06	5.59708e+06	5.55491e+06	4.9942e+06	4.64871e+06	5.25853e+06	4.58762e+06	4.36369e+06	4.52455e+06	4.78643e+06	4.31071e+06	5.39563e+06	4.30818e+06	4.41931e+06	4.56854e+06	4.90252e+06	4.6626e+06	4.49101e+06	6.53468e+06	6107574	6.04338e+06	4.9229e+06	4.30827e+06	5.73413e+06	4.32937e+06	4.31869e+06	6.07027e+06	4.79924e+06	7.31952e+06	4.73565e+06	4.5028e+06
Xenobiotics Biodegradation and Metabolism	791703	893487	884893	990811	1.50698e+06	843826	1.07751e+06	1.29779e+06	830502	1.07041e+06	1.33471e+06	1.51239e+06	1.32981e+06	4.3122e+06	2.07627e+06	1.32748e+06	1.69079e+06	1.93634e+06	1.35562e+06	1.43825e+06	1.43632e+06	3.62237e+06	4.30093e+06	4.0023e+06	981142	835290	1.15056e+06	2.7777e+06	1.48461e+06	1.99913e+06	2.56967e+06	2.77067e+06	3.86311e+06	1.24985e+06	995676	900704	2.0147e+06	2.76612e+06	2.34369e+06	4.30777e+06	1.53979e+06	2.88788e+06	857197	875227	4.46794e+06	2.52399e+06	3.70641e+06	4.71976e+06	2.30085e+06
Infectious Diseases	537228	564000	547815	587242	742399	543187	592259	663430	544525	578310	647969	675638	610269	964868	681325	666444	751687	850551	673321	706226	699745	814769	888054	990305	575409	527367	604736	800873	599755	754750	722790	757407	900390	663533	585602	551341	912496	1.01678e+06	972890	978680	602361	975114	529059	527811	1.2039e+06	757195	1.29529e+06	998258	703354
Energy Metabolism	7.43682e+06	7.44555e+06	7.17902e+06	7.60488e+06	8.32727e+06	7.36143e+06	7.0363e+06	7.62442e+06	7.33998e+06	7.45193e+06	7.60993e+06	7.66778e+06	7.56719e+06	7.76111e+06	7.27837e+06	7.62285e+06	7.79635e+06	8.60118e+06	7.37674e+06	7.72289e+06	7.6906e+06	7.92225e+06	7.6894e+06	8.49617e+06	7.44052e+06	7.17825e+06	7.20227e+06	7.80358e+06	7.00505e+06	7.94923e+06	7.11958e+06	7.17251e+06	7.61029e+06	7.74065e+06	7.53746e+06	7.33879e+06	9.0531e+06	9.10337e+06	8.94533e+06	8.03133e+06	7.06769e+06	8.71281e+06	7.0358e+06	7.00047e+06	9.25995e+06	7.62397e+06	1.0524e+07	7.9273e+06	7.31094e+06
Environmental Adaptation	156776	166338	162765	172251	220745	157066	129305	139582	151725	168204	191452	180473	169885	250653	185539	149885	166217	196510	133334	142400	138305	239520	226162	263372	167240	149783	179519	215627	160324	168134	192179	204892	232186	197648	170525	157968	221086	316652	306851	254498	164849	292813	153207	152880	349197	191340	399973	255123	190952
Neurodegenerative Diseases	1.07709e+06	1.04063e+06	987129	1.05039e+06	954410	1.04592e+06	584829	561195	997317	1.03565e+06	977329	989273	1.07218e+06	902782	972067	614587	457324	495230	443622	451927	453423	638962	784933	739510	1.03046e+06	1.04047e+06	923159	955071	928733	673538	918608	860518	928434	960020	1.03523e+06	1.03935e+06	528817	799377	778557	860984	968951	824550	988413	980653	778853	858564	700410	922824	909764
Glycan Biosynthesis and Metabolism	3.27325e+06	3.34442e+06	3.24704e+06	3.43814e+06	4.01841e+06	3.2606e+06	3.49314e+06	3.84653e+06	3.30956e+06	3.3037e+06	3.51295e+06	3.47451e+06	3.27896e+06	3.11559e+06	3.08931e+06	3.77313e+06	4.05433e+06	4.52489e+06	3.80865e+06	3.98448e+06	3.94204e+06	3.34932e+06	2.98175e+06	3.57085e+06	3.34526e+06	3.14853e+06	3.35018e+06	3.33646e+06	3.04234e+06	3.78878e+06	2.94992e+06	3.06135e+06	3.02605e+06	3.65655e+06	3.395e+06	3.24555e+06	4.84153e+06	4.71044e+06	4.74029e+06	3.31851e+06	3.0364e+06	4.33308e+06	3.12593e+06	3.10587e+06	4.5073e+06	3.34151e+06	5.74644e+06	3.0749e+06	3.13691e+06
Poorly Characterized	3.80045e+06	4.14823e+06	4.08297e+06	4.38255e+06	6.16785e+06	3.91138e+06	4.98192e+06	5.71898e+06	3.98416e+06	4.29876e+06	5.14672e+06	5.11672e+06	4.52499e+06	8.24084e+06	5.35371e+06	5.70843e+06	6.80956e+06	7.80677e+06	5.9517e+06	6.28556e+06	6.20795e+06	7.63764e+06	7.89342e+06	8.92461e+06	4.2852e+06	3.74709e+06	4.78972e+06	6.59452e+06	4.59392e+06	6.44402e+06	5.84522e+06	6.35994e+06	7.57267e+06	5.33587e+06	4.37458e+06	3.99717e+06	8.41713e+06	9.39016e+06	8.9883e+06	8.69487e+06	4.58521e+06	8.81445e+06	3.86842e+06	3.87015e+06	1.11608e+07	6.27695e+06	1.24913e+07	8.56596e+06	5.75757e+06
Endocrine System	230143	236108	230692	248331	311153	235201	343470	395040	247010	251031	272615	276666	275505	499526	322137	378097	431622	469450	409316	430881	429263	516235	552397	521430	243413	227463	247336	390143	283835	431997	355027	376655	466401	267199	247129	235914	476809	403829	365989	506291	282928	403386	226318	228293	536292	390724	510051	537535	352457
Transport and Catabolism	229689	239269	232519	250005	329315	236454	455124	532364	263376	248552	272499	268453	263927	429470	295918	488600	572401	617306	563493	590861	590306	437149	473529	482525	241665	224412	249110	362586	279416	525157	323181	337954	411447	271152	245888	233280	623816	403263	381365	440957	268282	396355	224737	227471	507052	394318	538752	464140	320167
Immune System Diseases	4315.38	8363.16	9617.16	10426.3	31440.4	6667.68	41754.1	51868.1	9846.44	10950.8	20573.2	20989.9	13467	65822.9	26890.6	48687.1	66602.2	75041.9	59454.7	63751.8	62958.7	62056.6	69190.2	78410.3	10556.9	5372.15	18215.7	42047.2	20539.5	56415.6	36406.4	43191.6	56438.9	21927.3	11356.1	7737	78057.7	66187.4	60711.8	70504.6	18714.2	62166.7	7902.38	8333.32	90804.1	42979.5	99835.2	68182.6	34275.8
[truncated: 11 more columns]
